# Supplementary material for: NeRF-Based Three-Dimensional Reconstruction for Large-Diameter Rescue Shafts
Source: Sensors (Basel). 2026 Jun 17;26(12):3847. doi: 10.3390/s26123847 (PMC13306854; doi:10.3390/s26123847)
Supplement: Supplementary file 1 [file sensors-26-03847-s001.zip]

Archive with 1 entries (1 files):
- File_S1_NeuS_baseline_training_log.txt
