# Supplementary material for: NeRF-Based Three-Dimensional Reconstruction for Large-Diameter Rescue Shafts
Source: Sensors (Basel). 2026 Jun 17;26(12):3847. doi: 10.3390/s26123847 (PMC13306854; doi:10.3390/s26123847)
Supplement: Supplementary file 1 [file sensors-26-03847-s001.zip › File_S1_NeuS_baseline_training_log.txt]

Supplementary File S1. NeuS baseline training log for the SDF-based reconstruction experiment

Manuscript: NeRF-Based Three-Dimensional Reconstruction for Large-Diameter Rescue Shafts
Purpose: This file provides a concise training-log summary for the NeuS baseline experiment reported in Section 3.6 and Table 8.

1. Experiment scope
The NeuS baseline was tested as a representative SDF-based implicit surface reconstruction method using the same rescue-shaft image data under the tested baseline configuration. The purpose was not to exhaustively optimize all SDF-based variants, but to examine whether a standard SDF-based formulation could directly recover a hollow cylindrical shaft-wall geometry suitable for subsequent circular-section measurement.

2. Main training setting
Method: NeuS baseline
Training hardware: NVIDIA A100 GPU
Evaluated training checkpoint: 100,000 iterations
Reported runtime: 169.67 min
Batch size: 512
Learning rate: 5e-4
Saved checkpoints: every 10,000 iterations
Saved meshes: every 5,000 iterations
Renderer samples: 64 base samples + 64 importance samples

3. Network/configuration summary
SDF network:
- Input dimension: 3
- Hidden dimension: 256
- Number of layers: 8
- Positional encoding multiresolution: 6
- Geometric initialization: enabled
- Weight normalization: enabled

Rendering network:
- Feature dimension: 256
- Hidden dimension: 256
- Number of layers: 4
- View-direction multiresolution: 4
- Weight normalization: enabled

NeuS renderer:
- n_samples: 64
- n_importance: 64
- n_outside: 0
- up_sample_steps: 4
- perturb: 1.0

4. TensorBoard scalar summary
The following scalar values were extracted from the training event log at representative iterations.

Iteration    Loss/loss    Loss/color_loss    Loss/eikonal_loss    Statistics/psnr
1            0.5476       0.5300             0.0283               13.36
10,000       0.3652       0.3640             0.0107               16.42
20,000       0.3812       0.3808             0.0031               15.95
30,000       0.3803       0.3799             0.0035               15.93
40,000       0.3407       0.3402             0.0034               16.96
50,000       0.2589       0.2581             0.0076               18.56
60,000       0.3377       0.3372             0.0038               16.30
70,000       0.3260       0.3256             0.0031               17.19
80,000       0.2656       0.2651             0.0043               17.81
90,000       0.2635       0.2632             0.0019               18.97
100,000      0.1624       0.1616             0.0072               21.17

5. Output record
The 100,000-iteration mesh checkpoint was generated. The exported mesh record contained 1,571 vertices and 3,094 faces. Under the tested baseline configuration, the resulting surface representation did not adequately preserve a shaft-wall geometry suitable for direct circular-section radius fitting; therefore, radius-fitting accuracy was not further compared for the NeuS result in the main manuscript.

6. Notes
The absolute loss values of NeuS and the proposed Nerfacto-based NeRF pipeline are not directly compared in the manuscript because the two methods use different loss formulations and output representations. This file is provided only as a concise training-log supplement for the NeuS baseline experiment. No additional references are included in this supplementary file.
